# Supplementary material for: Significant overlap between human genome-wide association-study nominated breast cancer risk alleles and rat mammary cancer susceptibility loci
Source: Breast Cancer Res. 2014 Jan 27;16(1):R14. doi: 10.1186/bcr3607 (PMC4054882; doi:10.1186/bcr3607)
Supplement: Additional file 1: Table S1 — List of GWAS nominated SNPs used in Analysis. [file bcr3607-S1.xlsx]

## Sheet: Sheet1
Supplemental Table 1. All GWAS nominated SNPs tested in analyses.
European descent populations
rs10025483
rs10069690
rs10112708
rs1011692
rs1011970
rs10263639
rs1026411
rs1028246
rs1034316
rs1038304
rs10411161
rs1042026
rs1042838
rs10450393
rs1045700
rs10469689
rs10484150
rs10486490
rs10487920
rs10490113
rs10501093
rs10503710
rs10506269
rs10507088
rs10508468
rs10510102
rs10510126
rs10512287
rs10513754
rs10516690
rs1059307
rs10771399
rs10771973
rs10794182
rs10804562
rs10850145
rs10906720
rs1092913
rs10931936
rs10940235
rs10941679
rs10952315
rs10993693
rs10995190
rs11077820
rs1108376
rs11138489
rs11150978
rs1119133
rs11195949
rs11200014
rs11235127
rs11241138
rs11249433
rs11254759
rs11254771
rs11257153
rs1138444
rs1154865
rs1156287
rs11604821
rs1163971
rs11660857
rs11677670
rs11711782
rs11721955
rs11750845
rs1175745
rs11822285
rs11850325
rs11877439
rs11878583
rs11882068
rs12000794
rs12051769
rs1219648
rs12203592
rs12217435
rs12304191
rs12333016
rs12350727
rs1240951
rs12433708
rs12443310
rs12443621
rs12448959
rs1248994
rs12505080
rs12553524
rs1257022
rs12606686
rs12608723
rs12622050
rs1263441
rs1265273
rs12658840
rs1274466
rs1275
rs12882700
rs1292011
rs1294255
rs13071097
rs13110927
rs13160298
rs1318703
rs1319677
rs13240597
rs13257749
rs13281615
rs1328601
rs13299280
rs13387042
rs13400898
rs1345787
rs1357245
rs1363971
rs1378506
rs1389545
rs13936
rs1401083
rs1403400
rs1429142
rs1433901
rs1451125
rs1451991
rs1526123
rs1527499
rs1541326
rs1546713
rs1562430
rs165557
rs16861794
rs16886165
rs16917302
rs16993896
rs16998733
rs17030257
rs17070289
rs17157070
rs17157903
rs17184313
rs17468277
rs17517571
rs17570439
rs17701675
rs17735708
rs17740709
rs1783885
rs1801201
rs1805787
rs1811455
rs1857434
rs1866823
rs1870114
rs1873062
rs1876206
rs187727
rs1881668
rs1884051
rs1884054
rs1892886
rs1911864
rs1918964
rs1924587
rs1926657
rs1932658
rs1952461
rs1975930
rs1978503
rs1981576
rs1981867
rs1984492
rs198580
rs1990236
rs199523
rs2014078
rs2046210
rs2049621
rs2053741
rs2055301
rs2057537
rs2059273
rs2067980
rs2075555
rs2075976
rs2080976
rs2107425
rs2132572
rs2163823
rs2166278
rs2180341
rs2182317
rs2184380
rs2189630
rs2211914
rs2222309
rs2224402
rs2229765
rs2233768
rs2235515
rs2277509
rs2284424
rs2289407
rs2298075
rs2303659
rs231020
rs2314099
rs2319870
rs2363956
rs2380205
rs2387620
rs2391406
rs2403515
Rs2420946
rs2433288
rs2433294
rs2479717
rs248132
rs2532348
rs2546513
rs2617076
rs2668632
rs268840
rs2697705
rs2766056
rs2799359
rs2822669
rs2823093
rs2833921
rs2837766
rs2854344
rs2862752
rs290274
rs2981575
rs2981579
rs2981582
rs30099
rs3020314
rs3020317
rs3020377
rs3020390
rs3020394
rs3020396
rs3020400
rs3020401
rs3020405
rs3020407
rs3101649
rs3108049
rs3112612
rs311499
rs3134615
rs3176336
rs3212879
rs3212891
rs3218536
rs338230
rs343155
rs34330
rs3448
rs361147
rs3731239
rs3734805
rs3736599
rs3738863
rs3745185
rs3748648
rs3757318
rs3757823
rs3770817
rs3775775
rs3777218
rs3784194
rs37936
rs3803662
rs3803825
rs380950
rs3817198
rs3820260
rs3848562
rs3852789
rs3857481
rs3863537
rs3886058
rs3935234
rs406193
rs4074770
rs4132417
rs4149556
rs4253728
rs4253754
rs4266352
rs4268201
rs4331913
rs4388990
rs4403040
rs4415084
rs4455975
rs4483901
rs4522464
rs4536550
rs4549482
rs4553919
rs458685
rs4634736
rs4666451
rs4672790
rs4704018
rs4726078
rs4734571
rs4746065
rs4777792
rs4783780
rs4794469
rs4807542
rs4808611
rs4810108
rs4841365
rs4854071
rs4866929
rs4872360
rs4877564
rs4877566
rs4942485
rs4954956
rs4968451
rs4973768
rs514802
rs535586
rs547043
rs550276
rs575536
rs5760628
rs5766743
rs581849
rs5970292
rs602652
rs6027564
rs6033101
rs603965
rs6059504
rs6095541
rs6095543
rs6101183
rs6108719
rs6134722
rs614367
rs624797
rs6442221
rs6463266
rs6469633
rs6478296
rs6479347
rs6489171
rs6493076
rs6504950*
rs6527237
rs6556756
rs6561682
rs6572351
rs6627588
rs6660164
rs667052
rs6690979
rs6720918
rs672888
rs6734368
rs6759349
rs678653
rs6821660
rs6843340
rs6852237
rs6878576
rs6900157
rs6919990
rs693649
rs6944536
rs6971207
rs698
rs6991277
rs6993922
rs6994019
rs6997395
rs7030526
rs7036417
rs7039994
rs704010
rs7047256
rs7074055
rs7078452
rs7098240
rs7099921
rs7110148
rs7116050
rs7116850
rs7118677
rs7121523
rs7127732
rs7190881
rs7206949
rs7222197
rs724244
rs7243090
rs724950
rs726282
rs7285871
rs7307700
rs7310517
rs7313833
rs7317238
rs732417
rs734138
rs7364220
rs7558615
rs7564590
rs757594
rs7577855
rs763073
rs7637164
rs7646994
rs7696175
rs7703618
rs7711990
rs7716600
rs7810604
rs7818355
rs786990
rs7895644
rs7908500
rs7927483
rs7936636
rs7937776
rs7955262
rs7990504
rs7990574
rs8009944
rs8021611
rs8051542
rs807339
rs8075722
rs8095374
rs8098165
rs8100241
rs8122608
rs8170
rs820848
rs822789
rs858524
rs865686
rs888708
rs889312
rs896617
rs905883
rs908351
rs909116
rs920784
rs9307064
rs9314033
rs9325024
rs9380618
rs9383938
rs9393089
rs9401003
rs9454109
rs9466206
rs9467504
rs9491859
rs9497624
rs956993
rs9586525
rs9594670
rs9597723
rs9608698
rs9630178
rs9644134
rs9761051
rs9790879
rs981782
rs9879234
rs9884706
rs9956546
rs996424
rs9967490
rs997669
rs9976694
rs998518
rs998592
rs999737
rs616488
rs11552449
rs4849887
rs2016394
rs1550623
rs16857609
rs6762644
rs12493607
rs9790517
rs6828523
rs10472076
rs1353747
rs1432679
rs11242675
rs204247
rs720475
rs9693444
rs6472903
rs2943559
rs11780156
rs10759243
rs7072776
rs11814448
rs7904519
rs11199914
rs3903072
rs11820646
rs12422552
rs17356907
rs11571833
rs2236007
rs2588809
rs941764
rs17817449
rs13329835
rs527616
rs1436904
rs4808801
rs3760982
rs132390
rs6001930
rs4245739
rs6678914
rs12710696
rs11075995
non-European descent populations
rs10030422
rs10069690
rs10105021
rs10107389
rs10159718
rs10199005
rs10251934
rs10274271
rs10479046
rs10510333
rs10511591
rs10517055
rs10761309
rs10767369
rs10781090
rs1078806
rs1078985
rs10810557
rs10827927
rs10872676
rs10884387
rs10884796
rs10889221
rs10899287
rs10983070
rs11005872
rs11033111
rs11073746
rs11077488
rs1112044
rs11162498
rs11229410
rs1123204
rs1156590
rs11583352
rs11609565
rs11618012
rs11640522
rs11674289
rs11679716
rs11712576
rs11856476
rs11875595
rs11910419
rs11957493
rs12041465
rs12118297
rs12162135
rs1218370
rs1219648
rs1234317
rs1235390
rs12355688
rs12366141
rs12403009
rs12436827
rs12451931
rs12468297
rs12487595
rs12515340
rs12644365
rs12689301
rs12720205
rs12727993
rs12756720
rs1285867
rs12908083
rs13074711
rs13112866
rs13116936
rs13131392
rs13172733
rs132058
rs13206199
rs13393577
rs13425772
rs1367814
rs1381499
rs1420864
rs1466515
rs1483851
rs1508608
rs153170
rs1549092
rs1560126
rs16867551
rs16975392
rs17006208
rs17030831
rs17067751
rs17096232
rs17116409
rs17145200
rs17164117
rs17222469
rs17273198
rs17319551
rs1732534
rs17731149
rs17821987
rs17882441
rs1806667
rs1881612
rs1950510
rs1953290
rs200674
rs2046210
rs2073124
rs2085421
rs216531
rs2180341
rs2191385
rs2201330
rs2374315
rs2412058
rs2471214
rs2476222
rs2597540
rs2740873
rs2758862
rs2828070
rs2830241
rs2832855
rs2869950
rs28766347
rs2910964
rs2934115
rs2938442
rs297709
rs2981582
rs3012642
rs315791
rs3176626
rs318546
rs351836
rs3741384
rs3745185
rs376689
rs3784179
rs3803662
rs3806685
rs3808821
rs3817198
rs3820354
rs3822397
rs3829849
rs3844273
rs3844443
rs3861950
rs3918187
rs4127353
rs4147513
rs422481
rs4234534
rs4322600
rs4383110
rs4451969
rs4453257
rs4460408
rs4516385
rs4564353
rs4613895
rs4680800
rs4732987
rs4738723
rs4750190
rs4784227
rs4834179
rs4840666
rs4976412
rs5017351
rs5026308
rs558366
rs5750715
rs5756968
rs6100755
rs617384
rs624641
rs628583
rs638307
rs6474389
rs6560285
rs6569479
rs6569480
rs6578210
rs6680293
rs6735067
rs6767967
rs6799788
rs6834599
rs6854591
rs6880837
rs6911282
rs6926191
rs6982066
rs6991116
rs7107217
rs7203563
rs7248000
rs7333229
rs7443571
rs7477280
rs7520470
rs7567740
rs7576160
rs7580896
rs7610073
rs762063
rs7627541
rs7677505
rs7716019
rs7727166
rs7776136
rs7825751
rs7966820
rs8026506
rs8051542
rs8068469
rs8078837
rs8097442
rs867838
rs868494
rs876302
rs903999
rs9290498
rs9307594
rs9320374
rs9359748
rs9383951
rs9391988
rs9392487
rs9436636
rs9485372
rs9498283
rs977835
rs9790045
rs980281
rs9831300
rs983530
rs985343
rs990864
rs9932176
rs9939720
rs616488
rs11552449
rs4849887
rs2016394
rs1550623
rs16857609
rs6762644
rs12493607
rs9790517
rs7697216
rs10472076
rs1353747
rs1432679
rs11242675
rs204247
rs17529111
rs720475
rs9693444
rs6472903
rs2943559
rs11780156
rs10759243
rs7072776
rs11814448
rs7904519
rs11199914
rs12575663
rs11820646
rs12422552
rs17356907
rs11571833
rs2236007
rs2588809
rs941764
rs17817449
rs13329835
rs527616
rs1436904
rs4808801
rs3760982
rs132390
rs6001930
